# Supplementary material for: Dynamically downscaled 1-km climate dataset for the Balearic Islands under present and future conditions
Source: Sci Data. 2026 Apr 30;13:986. doi: 10.1038/s41597-026-07301-4 (PMC13338320; doi:10.1038/s41597-026-07301-4)
Supplement: Supplementary file 2 — Supplementary Files [file 41597_2026_7301_MOESM2_ESM.input]

&time_control
run_days                            = 0,
run_hours                           = 0,
run_minutes                         = 0,
run_seconds                         = 0,
start_year  			    = 2009, 2009,
start_month 			    = 06,   06,
start_day   			    = 01,   01,  
start_hour                          = 00, 00,
start_minute                        = 00, 00,
start_second                        = 00, 00,
end_year    			    = 2009, 2009,
end_month   			    = 07,   07,
end_day     			    = 01,   01,
end_hour                            = 00, 00,
end_minute                          = 00, 00,
end_second                          = 00, 00,
interval_seconds                    = 10800,
input_from_file                     = .true., .true.,
history_interval                    =  180, 180,
frames_per_outfile                  =  8, 8,
restart                             = .false.,
restart_interval                    = 1440,
override_restart_timers             = .true.,
write_hist_at_0h_rst                = .true.,
io_form_history                     = 2
io_form_restart                     = 2
io_form_input                       = 2
io_form_boundary                    = 2
debug_level                         = 0
output_diagnostics                  = 1,
auxhist3_outname                    ='wrfxtrm_d<domain>_<date>',
io_form_auxhist3                    = 2,
auxhist3_interval                   = 60,
frames_per_auxhist3                 = 24,
auxhist7_outname                    = "wrfprec_d<domain>_<date>"
auxhist7_interval                   = 10,
frames_per_auxhist7                 = 144,
io_form_auxhist7                    = 2
auxhist8_outname                    = "wrfhrly_d<domain>_<date>"
auxhist8_interval                   = 180,
frames_per_auxhist8                 = 8,
io_form_auxhist8                    = 2,
auxinput4_inname                   = "wrflowinp_d<domain>"
auxinput4_interval                  = 360, 360,
io_form_auxinput4                   = 2,
iofields_filename                   = "iofields_BALEARS_CC_1km.txt", "iofields_BALEARS_CC_1km.txt",
ignore_iofields_warning             = .true.,
/
&diagnostics
clwrf_variables                     = 1,
max_rain_5m                         = 1,
max_wind_5m                         = 1,
max_rain_10m                        = 1,
max_wind_10m                        = 1,
max_rain_20m                        = 1,
max_wind_20m                        = 1,
max_rain_30m                        = 1,
max_wind_30m                        = 1,
max_window                          = 150,
&domains
time_step                           = 60,
time_step_fract_num                 = 0,
time_step_fract_den                 = 1,
max_dom                             = 2,
e_we                                = 361,  321,
e_sn                                = 301,  221,  
e_vert                              = 50,   50,  
auto_levels_opt                     = 2,
dzstretch_s                         = 1.20,
dzstretch_u                         = 1.04,
max_dz                              = 1000,
dzbot                               = 35,
dzstretch_s                         = 1.3
p_top_requested                     = 5000,
num_metgrid_levels                  = 38,
num_metgrid_soil_levels             = 4,
dx                                  = 10000,
dy                                  = 10000,
grid_id                             = 1,    2,   
parent_id                           = 0,    1,   
i_parent_start                      = 1,    205,
j_parent_start                      = 1,    136,
parent_grid_ratio                   = 1,     10,
parent_time_step_ratio              = 1,     10,
feedback                            = 0,
smooth_option                       = 0,
/
&physics
mp_physics                          = 6, 6,
ra_lw_physics                       = 4, 4,
ra_sw_physics                       = 4, 4,  
radt                                = 5, 5,
sf_sfclay_physics                   = 1, 1,   
sf_surface_physics                  = 2, 2,
bl_pbl_physics                      = 1, 1,
sf_urban_physics                    = 3, 3,
use_wudapt_lcz                      = 1,
sf_lake_physics                     = 0, 0,
bldt                                = 0, 0,
topo_wind                           = 1, 1,
cu_physics                          = 1, 0,
cudt                                = 0, 0,
shcu_physics                        = 0, 0,
isfflx                              = 1,
ifsnow                              = 0,
icloud                              = 1,
surface_input_source                = 1,
num_soil_layers                     = 4,
num_land_cat                        = 61,
sst_update                          = 1,
tmn_update                          = 1,
lagday                              = 150,
sst_skin                            = 1,
usemonalb                           = .true.,
rdmaxalb                            =.true.,
rdlai2d                             =.true.,
slope_rad                           = 1, 1,
topo_shading                        = 1, 1,
shadlen                             = 25000.,
prec_acc_dt                         = 10., 10., 10.,
bucket_mm                           = 1000.,
bucket_J                            = 1.e9,
do_radar_ref                        = 1,
topo_wind                           = 1,
shcu_physics                        = 0,
o3input                             = 2,
fractional_seaice                   = 0,
aer_opt                             = 1,
swint_opt                           = 1,
mosaic_cat                          = 3,
 
/
!!!!!! Options from the FPSCONV for NOAHMP based on Josipas tests
&noah_mp
dveg                                = 3, ! dynamic vegetation off, FVEG calculated
opt_crs                             = 1,
opt_sfc                             = 1, ! Monin-Obukhov surface-layer draf coefficient, default=1
opt_btr                             = 2,
opt_run                             = 1, ! Topmodel with groundwater
opt_frz                             = 1,
opt_inf                             = 2,
opt_rad                             = 3,
opt_alb                             = 2,
opt_snf                             = 3,
opt_tbot                            = 2,
opt_stc                             = 1,
opt_gla                             = 1,
opt_rsf                             = 1,
/


&fdda
grid_fdda                           = 0,
/
&dynamics
rk_ord                              = 3,
w_damping                           = 0,
diff_opt                            = 1, 1,
km_opt                              = 4, 4,
diff_6th_opt                        = 2, 2,
diff_6th_factor                     = 0.12, 0.12,
base_temp                           = 290.
damp_opt                            = 3,
zdamp                               = 5000.,  5000.,
dampcoef                            =  0.2,    0.2,    
khdif                               =  0,      0,     
kvdif                               =  0,      0,  
epssm                               = 0.3, 0.3,
non_hydrostatic                     = .true., .true.,  
moist_adv_opt                       = 1,      1,      
scalar_adv_opt                      = 1,      1,    
hybrid_opt                          = 2,
gwd_opt                             = 1,      0,
/


&bdy_control
spec_bdy_width                      = 5,
spec_zone                           = 1,
relax_zone                          = 4,
spec_exp                            = 0.33,
specified                           =  .true.,  .false.,
nested                              = .false., .true.,
/


&grib2
/


&namelist_quilt
nio_tasks_per_group = 0,
nio_groups = 0,
/
