# Supplementary material for: Dynamically downscaled 1-km climate dataset for the Balearic Islands under present and future conditions
Source: Sci Data. 2026 Apr 30;13:986. doi: 10.1038/s41597-026-07301-4 (PMC13338320; doi:10.1038/s41597-026-07301-4)
Supplement: Supplementary file 3 — Supplementary Files [file 41597_2026_7301_MOESM3_ESM.wps]

&share
wrf_core = 'ARW',
max_dom = 2,
&share
 start_date = '2009-06-01_00:00:00', '2009-06-01_00:00:00',
 end_date   = '2009-07-01_00:00:00', '2009-07-01_00:00:00',
interval_seconds =10800
/


&geogrid
parent_id         =   1,   1,
parent_grid_ratio =   1,   10,  
i_parent_start    =   1,  205,
j_parent_start    =   1,  136,
e_we              =  361, 321,
e_sn              =  301, 221,
geog_data_res = 'cglc_modis_lcz+default', 'cglc_modis_lcz+default',
dx = 10000,
dy = 10000,
map_proj = 'lambert',
ref_lat = 40,
ref_lon = -2,
truelat1 = 60,
truelat2 = 30,
stand_lon = -4.07623,
geog_data_path = '/home/dargueso/GEOG_DATA_4.5/WPS_GEOG/'
/


&ungrib
out_format = 'WPS',
prefix = 'ERA5',
/


&metgrid
fg_name = 'ERA5'
/
